# Supplementary material for: Comprehensive Metabolomics and Machine Learning Identify Profound Oxidative Stress and Inflammation Signatures in Hypertensive Patients with Obstructive Sleep Apnea
Source: Antioxidants (Basel). 2022 Sep 29;11(10):1946. doi: 10.3390/antiox11101946 (PMC9598902; doi:10.3390/antiox11101946)
Supplement: Supplementary file 1 [file antioxidants-11-01946-s001.zip]

Archive with 1 entries (1 files):
- antioxidants-1916426-supplementary.pdf
